# Supplementary material for: Immunization with GP1 but Not Core-like Particles Displaying Isolated Receptor-Binding Epitopes Elicits Virus-Neutralizing Antibodies against Junín Virus
Source: Vaccines (Basel). 2022 Jan 22;10(2):173. doi: 10.3390/vaccines10020173 (PMC8874384; doi:10.3390/vaccines10020173)
Supplement: Supplementary file 1 [file vaccines-10-00173-s001.zip]

Archive with 1 entries (1 files):
- vaccines-1529627-supplementary.pdf
